# Supplementary material for: Decoupling of Elderly Healthcare Demand and Expenditure in China
Source: Healthcare (Basel). 2021 Oct 10;9(10):1346. doi: 10.3390/healthcare9101346 (PMC8544591; doi:10.3390/healthcare9101346)
Supplement: Supplementary file 1 [file healthcare-09-01346-s001.zip]

Archive with 1 entries (1 files):
- healthcare-1383304-supplementary.pdf
